# Supplementary material for: Variations in preservation of exceptional fossils within concretions
Source: Swiss J Palaeontol. 2023 Sep 14;142(1):20. doi: 10.1186/s13358-023-00284-4 (PMC10501951; doi:10.1186/s13358-023-00284-4)
Supplement: Supplementary file 1 — Additional file 1. Raw data file. [file 13358_2023_284_MOESM1_ESM.xlsx]

## Sheet: Data
	Mazon Creek							Montceau les Mines							Herefordshire
	A	B	C	D	E			A	B	C	D	E			A	B	C	D	E		A	Biomineralized
Acanthodes	0	0	0	1	1		Alanops	0	1	1	0	0		Acaenoplax	0	1	1	0	0		B	Sclerotized
Acanthotelson	0	1	1	0	0		Allobuthus	0	1	1	0	0		Aquilonifer	0	1	1	0	1		C	Cuticularized
Acantoherpestes	0	1	1	0	0		Ameticos	0	1	1	0	0		Bdellacoma	1	0	0	1	1		D	Cellular tissues (exoskeletal)
Achistrum	0	0	1	0	1		Amynilyspes	1	0	1	0	1		Bethia	1	1	1	0	1		E	Cellular tissues (endoskeletal)
Adelophthalmus	0	1	1	0	0		Anebos	0	1	1	0	0		Cascolus	0	1	1	0	0
Amphibamus	1	0	0	1	1		Antennipatus	0	1	1	0	0		Cinerocaris	0	1	1	0	1
Amynilyspes	1	0	1	0	0		Anthraconaia	1	0	0	0	0		Colymbosathon	1	0	1	0	1
Anthracaris	0	1	1	0	1		Aphantomartus	0	1	1	0	0		Dalmanites	1	1	1	0	1
Anthraconauta	1	0	0	0	0		Apsidoneura	0	1	1	0	0		Dendroids	0	1	0	0	0
Anthracophausia	0	1	0	0	0		Arrosoris	0	1	1	0	0		Dibasterium	0	1	1	0	0
Aornerpeton	1	0	0	1	0		Arthropleura	0	1	0	0	1		Drakozoon	1	0	0	0	0
Aphantomartus	0	1	1	0	0		Blanziulus	1	0	1	0	1		Enalikter	0	1	1	0	1
Apionicon	0	1	1	0	0		Blattinopsis	0	1	1	0	0		Haliestes	0	1	1	0	0
Archisymplectes	0	0	0	1	1		Branchiosaurus	1	0	0	1	1		Heropyrgus	1	0	0	1	0
Architarbus	0	1	1	0	0		Carbonita	0	1	0	0	0		hydroid	0	0	0	1	0
Arthrolycosa	0	1	1	0	0		Chabardella	0	1	1	0	0		Invavita	0	0	1	0	0
Arthropleura	0	1	1	0	0		Coseleyscorpio	0	1	1	0	0		Kenostrychus	0	1	1	0	0
Astartella	1	0	0	0	0		Ephemeropter	0	1	1	0	0		Kulindroplax	0	1	1	0	1
Astreptoscolex	0	1	1	0	1		Estheria	1	1	1	0	0		Nasunaris	1	0	1	0	1
Aviculopecten	1	0	0	0	0		Euestheria	1	0	0	0	0		Nautiloid	1	0	0	0	0
Bactrites	1	0	0	0	0		Hastocularis	0	1	1	0	0		Nymphatelina	1	0	1	0	0
Bandringa	1	0	0	1	0		Idmonarachne	0	1	1	0	0		Offacolus	0	1	1	0	1
Bandringa	1	0	0	1	1		Macrogyion	0	1	1	0	0		Pauline	1	0	1	0	1
Belotelson	0	1	1	0	0		Miamia	0	1	1	0	0		Platyceras	1	0	0	1	1
Bicarinitarbus	0	1	1	0	0		Mixineidus	1	0	0	1	1		Praectenodonta	1	0	0	0	1
Blattaria	0	1	1	0	0		Montcestheria	1	1	1	0	0		Pterobranchs	0	1	0	0	0
Brachydectes	1	0	0	0	0		Orthoptera	0	1	1	0	0		Rhamphoverritor	1	0	1	0	0
Cephalerpeton	1	0	0	0	0		Palaeocampa	0	1	1	0	0		Sollasina	1	0	0	1	1
Concavicaris	0	1	1	0	0		Palaeocaris	0	1	1	0	1		Spiricopia	1	0	1	0	1
Cryptocaris	0	1	1	0	0		Palaeocrangon	0	1	1	0	0		Tanazios	0	1	1	0	1
Curculioides	0	1	1	0	0		Paleothele	0	1	1	0	0		Thanahita	0	1	1	0	1
Cyclus	0	1	1	0	0		Phenopterum	0	1	1	0	0		Topinocalymene	1	0	0	0	0
Dabasacanthus	1	0	0	1	0		Phlegethontia	1	1	0	1	1		Xylokorys	0	1	1	0	1
Didontogaster	0	1	1	0	1		Protorthopthère	0	1	1	0	0
Dithrocaris	0	1	1	0	0		Sauravus	1	0	0	1	1
Dryptoscolex	0	1	1	0	1		Schramixerxes	0	1	1	0	1
Dunbarella	1	0	0	0	0		Sottyella	0	1	1	0	0
Edmondia	1	0	0	0	0		Sottyxerxes	0	1	1	0	1
Elonichthys	1	0	0	1	0		Actinopterygian	1	0	0	1	1
Esconichthys	0	0	0	1	1		Amphibians (= Micromelerpeton)	1	0	0	1	1
Esconites	0	1	1	0	1		Annelids (polycheat)	0	0	1	0	1
Essexella	0	0	0	1	0
Essoidia	0	1	1	0	0
Eubleptus	0	1	1	0	0
Euchondria	1	0	0	0	0
Eucryptocaris	0	1	1	0	0
Euphemites	1	0	0	0	0
Euphoberia	0	1	1	0	0
Euproops	0	1	0	0	1
Fossundecima	0	1	1	0	1
Geisina	0	1	0	0	0
Geralinura	0	1	1	0	0
Gerarus	0	1	1	0	0
Gilpichthys	0	0	0	1	1
Glaphurochiton	0	1	0	1	0
Graeophonus	0	1	1	0	0
Hadrachne	0	1	1	0	0
Halicyne	0	1	1	0	0
Helenodora	0	0	1	0	0
Hesskerella	0	1	1	0	0
Holmacanthus	1	0	0	1	1
Hystricioloa	0	1	1	0	1
Illicthys	1	0	0	1	0
Jeletzkya	0	0	1	0	0
Kallidecthes	0	1	1	0	0
Kellibrooksia	0	1	1	0	0
Kottixerxes	0	1	1	0	0
Latzelia	0	1	1	0	0
Leptodesma	1	0	0	0	0
Levisettius	0	0	1	0	1
Lingula	1	0	0	1	0
Liomesaspis	0	1	0	0	0
Lissomartus	0	1	1	0	0
Lycodermas	0	1	1	0	0
Mamayocaris	0	1	1	0	0
Mayomyzon	1	0	0	1	1
Mazoglossus	0	0	1	0	0
Mazonitarbus	0	1	1	0	0
Mazoscolopendra	0	1	1	0	0
Mesotarbus	0	1	1	0	0
Microsaur	1	0	0	1	0
Myalinella	1	0	0	0	0
Myxinikela	1	0	0	1	1
Nemavermes	0	0	0	1	1
Nozamichthys	1	0	0	1	0
Ophiderpeton	1	0	0	0	0
Palaeobuthus	0	1	1	0	0
Palaeocadmus	0	1	0	0	0
Palaeolima	1	0	0	0	0
Palaeolimulus	0	1	0	0	0
Palaeosyncaris	0	1	1	0	0
Palaleocaris	0	1	1	0	0
Paraparchites	0	1	0	0	0
Paratarbus	0	1	1	0	0
Paucijaculum	0	0	1	0	0
Peachocaris	0	1	1	0	0
Permaophorus	1	0	0	0	0
Pieckoxerxes	0	1	1	0	0
Piekonia	0	1	1	0	1
Pipiscius	1	0	0	1	1
Platysomus	1	0	0	1	0
Pleophrynus	0	1	1	0	0
Pohlsepia	0	0	1	0	0
Poliochera	0	1	1	0	0
Polysentor	1	0	0	1	1
Posidonia	1	0	0	0	0
Priapilites	0	0	1	0	1
Pringlia	0	1	0	0	0
Protophrynus	0	1	1	0	0
Ptyonius	1	0	0	1	0
Rhabdoderma	1	0	0	1	0
Rhaphidiophorus	0	0	1	0	1
Rutellifrons	0	0	1	0	1
Saurerpeton	1	0	0	1	1
Smithixerxes	0	1	1	0	0
Solemya	1	0	0	0	0
Stearoceras	1	0	0	0	0
Streptocuclus	0	1	0	0	0
Strobeus	1	0	0	0	0
Thelyphrynus	0	1	1	0	0
Titanoceras	1	0	0	0	0
Tullimonstrum	0	0	0	1	1
Tyrannophontes	0	1	1	0	Amphibians (= Micromelerpeton)

## Sheet: Mazon Creek
			Mazon Creek
Taxa	A	B	C	D	E	A+B	A+C	A+D	A+E	B+C	B+D	B+E	C+D	C+E	D+E	types	>2	A+B+C	A+B+D	A+B+E	A+C+D	A+C+E	A+D+E	B+C+D	B+C+E	B+D+E	C+D+E	A+B+C+E	A+B+D+E
Acanthodes	0	0	0	1	1	0	0	0	0	0	0	0	0	0	1	2	0	0	0	0	0	0	0	0	0	0	0	0	0
Acanthotelson	0	1	1	0	0	0	0	0	0	1	0	0	0	0	0	2	0	0	0	0	0	0	0	0	0	0	0	0	0
Acantoherpestes	0	1	1	0	0	0	0	0	0	1	0	0	0	0	0	2	0	0	0	0	0	0	0	0	0	0	0	0	0
Achistrum	0	0	1	0	1	0	0	0	0	0	0	0	0	1	0	2	0	0	0	0	0	0	0	0	0	0	0	0	0
Adelophthalmus	0	1	1	0	0	0	0	0	0	1	0	0	0	0	0	2	0	0	0	0	0	0	0	0	0	0	0	0	0
Amphibamus	1	0	0	1	1	0	0	1	1	0	0	0	0	0	1	3	1	0	0	0	0	0	1	0	0	0	0	0	0
Amynilyspes	1	0	1	0	0	0	1	0	0	0	0	0	0	0	0	2	0	0	0	0	0	0	0	0	0	0	0	0	0
Anthracaris	0	1	1	0	1	0	0	0	0	1	0	1	0	1	0	3	1	0	0	0	0	0	0	0	1	0	0	0	0
Anthraconauta	1	0	0	0	0	0	0	0	0	0	0	0	0	0	0	1	0	0	0	0	0	0	0	0	0	0	0	0	0
Anthracophausia	0	1	0	0	0	0	0	0	0	0	0	0	0	0	0	1	0	0	0	0	0	0	0	0	0	0	0	0	0
Aornerpeton	1	0	0	1	0	0	0	1	0	0	0	0	0	0	0	2	0	0	0	0	0	0	0	0	0	0	0	0	0
Aphantomartus	0	1	1	0	0	0	0	0	0	1	0	0	0	0	0	2	0	0	0	0	0	0	0	0	0	0	0	0	0
Apionicon	0	1	1	0	0	0	0	0	0	1	0	0	0	0	0	2	0	0	0	0	0	0	0	0	0	0	0	0	0
Archisymplectes	0	0	0	1	1	0	0	0	0	0	0	0	0	0	1	2	0	0	0	0	0	0	0	0	0	0	0	0	0
Architarbus	0	1	1	0	0	0	0	0	0	1	0	0	0	0	0	2	0	0	0	0	0	0	0	0	0	0	0	0	0
Arthrolycosa	0	1	1	0	0	0	0	0	0	1	0	0	0	0	0	2	0	0	0	0	0	0	0	0	0	0	0	0	0
Arthropleura	0	1	1	0	0	0	0	0	0	1	0	0	0	0	0	2	0	0	0	0	0	0	0	0	0	0	0	0	0
Astartella	1	0	0	0	0	0	0	0	0	0	0	0	0	0	0	1	0	0	0	0	0	0	0	0	0	0	0	0	0
Astreptoscolex	0	1	1	0	1	0	0	0	0	1	0	1	0	1	0	3	1	0	0	0	0	0	0	0	1	0	0	0	0
Aviculopecten	1	0	0	0	0	0	0	0	0	0	0	0	0	0	0	1	0	0	0	0	0	0	0	0	0	0	0	0	0
Bactrites	1	0	0	0	0	0	0	0	0	0	0	0	0	0	0	1	0	0	0	0	0	0	0	0	0	0	0	0	0
Bandringa	1	0	0	1	0	0	0	1	0	0	0	0	0	0	0	2	0	0	0	0	0	0	0	0	0	0	0	0	0
Bandringa	1	0	0	1	1	0	0	1	1	0	0	0	0	0	1	3	1	0	0	0	0	0	1	0	0	0	0	0	0
Belotelson	0	1	1	0	0	0	0	0	0	1	0	0	0	0	0	2	0	0	0	0	0	0	0	0	0	0	0	0	0
Bicarinitarbus	0	1	1	0	0	0	0	0	0	1	0	0	0	0	0	2	0	0	0	0	0	0	0	0	0	0	0	0	0
Blattaria	0	1	1	0	0	0	0	0	0	1	0	0	0	0	0	2	0	0	0	0	0	0	0	0	0	0	0	0	0
Brachydectes	1	0	0	0	0	0	0	0	0	0	0	0	0	0	0	1	0	0	0	0	0	0	0	0	0	0	0	0	0
Cephalerpeton	1	0	0	0	0	0	0	0	0	0	0	0	0	0	0	1	0	0	0	0	0	0	0	0	0	0	0	0	0
Concavicaris	0	1	1	0	0	0	0	0	0	1	0	0	0	0	0	2	0	0	0	0	0	0	0	0	0	0	0	0	0
Cryptocaris	0	1	1	0	0	0	0	0	0	1	0	0	0	0	0	2	0	0	0	0	0	0	0	0	0	0	0	0	0
Curculioides	0	1	1	0	0	0	0	0	0	1	0	0	0	0	0	2	0	0	0	0	0	0	0	0	0	0	0	0	0
Cyclus	0	1	1	0	0	0	0	0	0	1	0	0	0	0	0	2	0	0	0	0	0	0	0	0	0	0	0	0	0
Dabasacanthus	1	0	0	1	0	0	0	1	0	0	0	0	0	0	0	2	0	0	0	0	0	0	0	0	0	0	0	0	0
Didontogaster	0	1	1	0	1	0	0	0	0	1	0	1	0	1	0	3	1	0	0	0	0	0	0	0	1	0	0	0	0
Dithrocaris	0	1	1	0	0	0	0	0	0	1	0	0	0	0	0	2	0	0	0	0	0	0	0	0	0	0	0	0	0
Dryptoscolex	0	1	1	0	1	0	0	0	0	1	0	1	0	1	0	3	1	0	0	0	0	0	0	0	1	0	0	0	0
Dunbarella	1	0	0	0	0	0	0	0	0	0	0	0	0	0	0	1	0	0	0	0	0	0	0	0	0	0	0	0	0
Edmondia	1	0	0	0	0	0	0	0	0	0	0	0	0	0	0	1	0	0	0	0	0	0	0	0	0	0	0	0	0
Elonichthys	1	0	0	1	0	0	0	1	0	0	0	0	0	0	0	2	0	0	0	0	0	0	0	0	0	0	0	0	0
Esconichthys	0	0	0	1	1	0	0	0	0	0	0	0	0	0	1	2	0	0	0	0	0	0	0	0	0	0	0	0	0
Esconites	0	1	1	0	1	0	0	0	0	1	0	1	0	1	0	3	1	0	0	0	0	0	0	0	1	0	0	0	0
Essexella	0	0	0	1	0	0	0	0	0	0	0	0	0	0	0	1	0	0	0	0	0	0	0	0	0	0	0	0	0
Essoidia	0	1	1	0	0	0	0	0	0	1	0	0	0	0	0	2	0	0	0	0	0	0	0	0	0	0	0	0	0
Eubleptus	0	1	1	0	0	0	0	0	0	1	0	0	0	0	0	2	0	0	0	0	0	0	0	0	0	0	0	0	0
Euchondria	1	0	0	0	0	0	0	0	0	0	0	0	0	0	0	1	0	0	0	0	0	0	0	0	0	0	0	0	0
Eucryptocaris	0	1	1	0	0	0	0	0	0	1	0	0	0	0	0	2	0	0	0	0	0	0	0	0	0	0	0	0	0
Euphemites	1	0	0	0	0	0	0	0	0	0	0	0	0	0	0	1	0	0	0	0	0	0	0	0	0	0	0	0	0
Euphoberia	0	1	1	0	0	0	0	0	0	1	0	0	0	0	0	2	0	0	0	0	0	0	0	0	0	0	0	0	0
Euproops	0	1	0	0	1	0	0	0	0	0	0	1	0	0	0	2	0	0	0	0	0	0	0	0	0	0	0	0	0
Fossundecima	0	1	1	0	1	0	0	0	0	1	0	1	0	1	0	3	1	0	0	0	0	0	0	0	1	0	0	0	0
Geisina	0	1	0	0	0	0	0	0	0	0	0	0	0	0	0	1	0	0	0	0	0	0	0	0	0	0	0	0	0
Geralinura	0	1	1	0	0	0	0	0	0	1	0	0	0	0	0	2	0	0	0	0	0	0	0	0	0	0	0	0	0
Gerarus	0	1	1	0	0	0	0	0	0	1	0	0	0	0	0	2	0	0	0	0	0	0	0	0	0	0	0	0	0
Gilpichthys	0	0	0	1	1	0	0	0	0	0	0	0	0	0	1	2	0	0	0	0	0	0	0	0	0	0	0	0	0
Glaphurochiton	0	1	0	1	0	0	0	0	0	0	1	0	0	0	0	2	0	0	0	0	0	0	0	0	0	0	0	0	0
Graeophonus	0	1	1	0	0	0	0	0	0	1	0	0	0	0	0	2	0	0	0	0	0	0	0	0	0	0	0	0	0
Hadrachne	0	1	1	0	0	0	0	0	0	1	0	0	0	0	0	2	0	0	0	0	0	0	0	0	0	0	0	0	0
Halicyne	0	1	1	0	0	0	0	0	0	1	0	0	0	0	0	2	0	0	0	0	0	0	0	0	0	0	0	0	0
Helenodora	0	0	1	0	0	0	0	0	0	0	0	0	0	0	0	1	0	0	0	0	0	0	0	0	0	0	0	0	0
Hesskerella	0	1	1	0	0	0	0	0	0	1	0	0	0	0	0	2	0	0	0	0	0	0	0	0	0	0	0	0	0
Holmacanthus	1	0	0	1	1	0	0	1	1	0	0	0	0	0	1	3	1	0	0	0	0	0	1	0	0	0	0	0	0
Hystricioloa	0	1	1	0	1	0	0	0	0	1	0	1	0	1	0	3	1	0	0	0	0	0	0	0	1	0	0	0	0
Illicthys	1	0	0	1	0	0	0	1	0	0	0	0	0	0	0	2	0	0	0	0	0	0	0	0	0	0	0	0	0
Jeletzkya	0	0	1	0	0	0	0	0	0	0	0	0	0	0	0	1	0	0	0	0	0	0	0	0	0	0	0	0	0
Kallidecthes	0	1	1	0	0	0	0	0	0	1	0	0	0	0	0	2	0	0	0	0	0	0	0	0	0	0	0	0	0
Kellibrooksia	0	1	1	0	0	0	0	0	0	1	0	0	0	0	0	2	0	0	0	0	0	0	0	0	0	0	0	0	0
Kottixerxes	0	1	1	0	0	0	0	0	0	1	0	0	0	0	0	2	0	0	0	0	0	0	0	0	0	0	0	0	0
Latzelia	0	1	1	0	0	0	0	0	0	1	0	0	0	0	0	2	0	0	0	0	0	0	0	0	0	0	0	0	0
Leptodesma	1	0	0	0	0	0	0	0	0	0	0	0	0	0	0	1	0	0	0	0	0	0	0	0	0	0	0	0	0
Levisettius	0	0	1	0	1	0	0	0	0	0	0	0	0	1	0	2	0	0	0	0	0	0	0	0	0	0	0	0	0
Lingula	1	0	0	1	0	0	0	1	0	0	0	0	0	0	0	2	0	0	0	0	0	0	0	0	0	0	0	0	0
Liomesaspis	0	1	0	0	0	0	0	0	0	0	0	0	0	0	0	1	0	0	0	0	0	0	0	0	0	0	0	0	0
Lissomartus	0	1	1	0	0	0	0	0	0	1	0	0	0	0	0	2	0	0	0	0	0	0	0	0	0	0	0	0	0
Lycodermas	0	1	1	0	0	0	0	0	0	1	0	0	0	0	0	2	0	0	0	0	0	0	0	0	0	0	0	0	0
Mamayocaris	0	1	1	0	0	0	0	0	0	1	0	0	0	0	0	2	0	0	0	0	0	0	0	0	0	0	0	0	0
Mayomyzon	1	0	0	1	1	0	0	1	1	0	0	0	0	0	1	3	1	0	0	0	0	0	1	0	0	0	0	0	0
Mazoglossus	0	0	1	0	0	0	0	0	0	0	0	0	0	0	0	1	0	0	0	0	0	0	0	0	0	0	0	0	0
Mazonitarbus	0	1	1	0	0	0	0	0	0	1	0	0	0	0	0	2	0	0	0	0	0	0	0	0	0	0	0	0	0
Mazoscolopendra	0	1	1	0	0	0	0	0	0	1	0	0	0	0	0	2	0	0	0	0	0	0	0	0	0	0	0	0	0
Mesotarbus	0	1	1	0	0	0	0	0	0	1	0	0	0	0	0	2	0	0	0	0	0	0	0	0	0	0	0	0	0
Microsaur	1	0	0	1	0	0	0	1	0	0	0	0	0	0	0	2	0	0	0	0	0	0	0	0	0	0	0	0	0
Myalinella	1	0	0	0	0	0	0	0	0	0	0	0	0	0	0	1	0	0	0	0	0	0	0	0	0	0	0	0	0
Myxinikela	1	0	0	1	1	0	0	1	1	0	0	0	0	0	1	3	1	0	0	0	0	0	1	0	0	0	0	0	0
Nemavermes	0	0	0	1	1	0	0	0	0	0	0	0	0	0	1	2	0	0	0	0	0	0	0	0	0	0	0	0	0
Nozamichthys	1	0	0	1	0	0	0	1	0	0	0	0	0	0	0	2	0	0	0	0	0	0	0	0	0	0	0	0	0
Ophiderpeton	1	0	0	0	0	0	0	0	0	0	0	0	0	0	0	1	0	0	0	0	0	0	0	0	0	0	0	0	0
Palaeobuthus	0	1	1	0	0	0	0	0	0	1	0	0	0	0	0	2	0	0	0	0	0	0	0	0	0	0	0	0	0
Palaeocadmus	0	1	0	0	0	0	0	0	0	0	0	0	0	0	0	1	0	0	0	0	0	0	0	0	0	0	0	0	0
Palaeolima	1	0	0	0	0	0	0	0	0	0	0	0	0	0	0	1	0	0	0	0	0	0	0	0	0	0	0	0	0
Palaeolimulus	0	1	0	0	0	0	0	0	0	0	0	0	0	0	0	1	0	0	0	0	0	0	0	0	0	0	0	0	0
Palaeosyncaris	0	1	1	0	0	0	0	0	0	1	0	0	0	0	0	2	0	0	0	0	0	0	0	0	0	0	0	0	0
Palaleocaris	0	1	1	0	0	0	0	0	0	1	0	0	0	0	0	2	0	0	0	0	0	0	0	0	0	0	0	0	0
Paraparchites	0	1	0	0	0	0	0	0	0	0	0	0	0	0	0	1	0	0	0	0	0	0	0	0	0	0	0	0	0
Paratarbus	0	1	1	0	0	0	0	0	0	1	0	0	0	0	0	2	0	0	0	0	0	0	0	0	0	0	0	0	0
Paucijaculum	0	0	1	0	0	0	0	0	0	0	0	0	0	0	0	1	0	0	0	0	0	0	0	0	0	0	0	0	0
Peachocaris	0	1	1	0	0	0	0	0	0	1	0	0	0	0	0	2	0	0	0	0	0	0	0	0	0	0	0	0	0
Permaophorus	1	0	0	0	0	0	0	0	0	0	0	0	0	0	0	1	0	0	0	0	0	0	0	0	0	0	0	0	0
Pieckoxerxes	0	1	1	0	0	0	0	0	0	1	0	0	0	0	0	2	0	0	0	0	0	0	0	0	0	0	0	0	0
Piekonia	0	1	1	0	1	0	0	0	0	1	0	1	0	1	0	3	1	0	0	0	0	0	0	0	1	0	0	0	0
Pipiscius	1	0	0	1	1	0	0	1	1	0	0	0	0	0	1	3	1	0	0	0	0	0	1	0	0	0	0	0	0
Platysomus	1	0	0	1	0	0	0	1	0	0	0	0	0	0	0	2	0	0	0	0	0	0	0	0	0	0	0	0	0
Pleophrynus	0	1	1	0	0	0	0	0	0	1	0	0	0	0	0	2	0	0	0	0	0	0	0	0	0	0	0	0	0
Pohlsepia	0	0	1	0	0	0	0	0	0	0	0	0	0	0	0	1	0	0	0	0	0	0	0	0	0	0	0	0	0
Poliochera	0	1	1	0	0	0	0	0	0	1	0	0	0	0	0	2	0	0	0	0	0	0	0	0	0	0	0	0	0
Polysentor	1	0	0	1	1	0	0	1	1	0	0	0	0	0	1	3	1	0	0	0	0	0	1	0	0	0	0	0	0
Posidonia	1	0	0	0	0	0	0	0	0	0	0	0	0	0	0	1	0	0	0	0	0	0	0	0	0	0	0	0	0
Priapilites	0	0	1	0	1	0	0	0	0	0	0	0	0	1	0	2	0	0	0	0	0	0	0	0	0	0	0	0	0
Pringlia	0	1	0	0	0	0	0	0	0	0	0	0	0	0	0	1	0	0	0	0	0	0	0	0	0	0	0	0	0
Protophrynus	0	1	1	0	0	0	0	0	0	1	0	0	0	0	0	2	0	0	0	0	0	0	0	0	0	0	0	0	0
Ptyonius	1	0	0	1	0	0	0	1	0	0	0	0	0	0	0	2	0	0	0	0	0	0	0	0	0	0	0	0	0
Rhabdoderma	1	0	0	1	0	0	0	1	0	0	0	0	0	0	0	2	0	0	0	0	0	0	0	0	0	0	0	0	0
Rhaphidiophorus	0	0	1	0	1	0	0	0	0	0	0	0	0	1	0	2	0	0	0	0	0	0	0	0	0	0	0	0	0
Rutellifrons	0	0	1	0	1	0	0	0	0	0	0	0	0	1	0	2	0	0	0	0	0	0	0	0	0	0	0	0	0
Saurerpeton	1	0	0	1	1	0	0	1	1	0	0	0	0	0	1	3	1	0	0	0	0	0	1	0	0	0	0	0	0
Smithixerxes	0	1	1	0	0	0	0	0	0	1	0	0	0	0	0	2	0	0	0	0	0	0	0	0	0	0	0	0	0
Solemya	1	0	0	0	0	0	0	0	0	0	0	0	0	0	0	1	0	0	0	0	0	0	0	0	0	0	0	0	0
Stearoceras	1	0	0	0	0	0	0	0	0	0	0	0	0	0	0	1	0	0	0	0	0	0	0	0	0	0	0	0	0
Streptocuclus	0	1	0	0	0	0	0	0	0	0	0	0	0	0	0	1	0	0	0	0	0	0	0	0	0	0	0	0	0
Strobeus	1	0	0	0	0	0	0	0	0	0	0	0	0	0	0	1	0	0	0	0	0	0	0	0	0	0	0	0	0
Thelyphrynus	0	1	1	0	0	0	0	0	0	1	0	0	0	0	0	2	0	0	0	0	0	0	0	0	0	0	0	0	0
Titanoceras	1	0	0	0	0	0	0	0	0	0	0	0	0	0	0	1	0	0	0	0	0	0	0	0	0	0	0	0	0
Tullimonstrum	0	0	0	1	1	0	0	0	0	0	0	0	0	0	1	2	0	0	0	0	0	0	0	0	0	0	0	0	0
Tyrannophontes	0	1	1	0	1	0	0	0	0	1	0	1	0	1	0	3	1	0	0	0	0	0	0	0	1	0	0	0	0
	40	66	67	27	29	0	1	19	8	56	1	10	0	14	14	229	17	0	0	0	0	0	8	0	9	0	0	0	0
	A	B	C	D	E	A+B	A+C	A+D	A+E	B+C	B+D	B+E	C+D	C+E	D+E			A+B+C	A+B+D	A+B+E	A+C+D	A+C+E	A+D+E	B+C+D	B+C+E	B+D+E	C+D+E	A+B+C+E	A+B+D+E
													correct		0s	0	correct				correct			correct			correct
number of taxa															1s	34
123						A	Biomineralized								2s	72
						B	Sclerotized								3s	17
						C	Cuticularized								4s	0
						D	Cellular tissues (exoskeletal)								5s	0	correct
						E	Cellular tissues (endoskeletal)								sum	123
															sum check	correct
						Intersections (Table 1)									Table 2				Conditional Probabilites (Table 3)
						Three tissue type genera			Two type genera			One tissue type genera			Average number of tissue types per genus				P(E|A)	0.2
						ABC	0		AB	0		A	20		1.86179				P(E|B)	0.151515
						ABD	0		AC	1		B	8						P(E|C)	0.208955
						ABE	0		AD	11		C	5		Basic Probabilities				P(E|D)	0.518519
						ACE	0		AE	0		D	1		P(A)	0.325203			P(A|E)	0.275862
						ADE	8		BC	47		E	0		P(B)	0.536585			P(B|E)	0.344828
						BCE	9		BD	1		sum	34		P(C)	0.544715			P(C|E)	0.482759
						BDE	0		BE	1					P(D)	0.219512			P(D|E)	0.482759
						sum	17		CE	5					P(E)	0.235772
									DE	6
									sum	72

## Sheet: Montceau les Mines
			Montceau les Mines
Taxa	A	B	C	D	E	A+B	A+C	A+D	A+E	B+C	B+D	B+E	C+D	C+E	D+E	types	>2	A+B+C	A+B+D	A+B+E	A+C+D	A+C+E	A+D+E	B+C+D	B+C+E	B+D+E	C+D+E	A+B+C+E	A+B+D+E
Alanops	0	1	1	0	0	0	0	0	0	1	0	0	0	0	0	2	0	0	0	0	0	0	0	0	0	0	0	0	0
Allobuthus	0	1	1	0	0	0	0	0	0	1	0	0	0	0	0	2	0	0	0	0	0	0	0	0	0	0	0	0	0
Ameticos	0	1	1	0	0	0	0	0	0	1	0	0	0	0	0	2	0	0	0	0	0	0	0	0	0	0	0	0	0
Amynilyspes	1	0	1	0	1	0	1	0	1	0	0	0	0	1	0	3	1	0	0	0	0	1	0	0	0	0	0	0	0
Anebos	0	1	1	0	0	0	0	0	0	1	0	0	0	0	0	2	0	0	0	0	0	0	0	0	0	0	0	0	0
Antennipatus	0	1	1	0	0	0	0	0	0	1	0	0	0	0	0	2	0	0	0	0	0	0	0	0	0	0	0	0	0
Anthraconaia	1	0	0	0	0	0	0	0	0	0	0	0	0	0	0	1	0	0	0	0	0	0	0	0	0	0	0	0	0
Aphantomartus	0	1	1	0	0	0	0	0	0	1	0	0	0	0	0	2	0	0	0	0	0	0	0	0	0	0	0	0	0
Apsidoneura	0	1	1	0	0	0	0	0	0	1	0	0	0	0	0	2	0	0	0	0	0	0	0	0	0	0	0	0	0
Arrosoris	0	1	1	0	0	0	0	0	0	1	0	0	0	0	0	2	0	0	0	0	0	0	0	0	0	0	0	0	0
Arthropleura	0	1	0	0	1	0	0	0	0	0	0	1	0	0	0	2	0	0	0	0	0	0	0	0	0	0	0	0	0
Blanziulus	1	0	1	0	1	0	1	0	1	0	0	0	0	1	0	3	1	0	0	0	0	1	0	0	0	0	0	0	0
Blattinopsis	0	1	1	0	0	0	0	0	0	1	0	0	0	0	0	2	0	0	0	0	0	0	0	0	0	0	0	0	0
Branchiosaurus	1	0	0	1	1	0	0	1	1	0	0	0	0	0	1	3	1	0	0	0	0	0	1	0	0	0	0	0	0
Carbonita	0	1	0	0	0	0	0	0	0	0	0	0	0	0	0	1	0	0	0	0	0	0	0	0	0	0	0	0	0
Chabardella	0	1	1	0	0	0	0	0	0	1	0	0	0	0	0	2	0	0	0	0	0	0	0	0	0	0	0	0	0
Coseleyscorpio	0	1	1	0	0	0	0	0	0	1	0	0	0	0	0	2	0	0	0	0	0	0	0	0	0	0	0	0	0
Ephemeropter	0	1	1	0	0	0	0	0	0	1	0	0	0	0	0	2	0	0	0	0	0	0	0	0	0	0	0	0	0
Estheria	1	1	1	0	0	1	1	0	0	1	0	0	0	0	0	3	1	1	0	0	0	0	0	0	0	0	0	0	0
Euestheria	1	0	0	0	0	0	0	0	0	0	0	0	0	0	0	1	0	0	0	0	0	0	0	0	0	0	0	0	0
Hastocularis	0	1	1	0	0	0	0	0	0	1	0	0	0	0	0	2	0	0	0	0	0	0	0	0	0	0	0	0	0
Idmonarachne	0	1	1	0	0	0	0	0	0	1	0	0	0	0	0	2	0	0	0	0	0	0	0	0	0	0	0	0	0
Macrogyion	0	1	1	0	0	0	0	0	0	1	0	0	0	0	0	2	0	0	0	0	0	0	0	0	0	0	0	0	0
Miamia	0	1	1	0	0	0	0	0	0	1	0	0	0	0	0	2	0	0	0	0	0	0	0	0	0	0	0	0	0
Mixineidus	1	0	0	1	1	0	0	1	1	0	0	0	0	0	1	3	1	0	0	0	0	0	1	0	0	0	0	0	0
Montcestheria	1	1	1	0	0	1	1	0	0	1	0	0	0	0	0	3	1	1	0	0	0	0	0	0	0	0	0	0	0
Orthoptera	0	1	1	0	0	0	0	0	0	1	0	0	0	0	0	2	0	0	0	0	0	0	0	0	0	0	0	0	0
Palaeocampa	0	1	1	0	0	0	0	0	0	1	0	0	0	0	0	2	0	0	0	0	0	0	0	0	0	0	0	0	0
Palaeocaris	0	1	1	0	1	0	0	0	0	1	0	1	0	1	0	3	1	0	0	0	0	0	0	0	1	0	0	0	0
Palaeocrangon	0	1	1	0	0	0	0	0	0	1	0	0	0	0	0	2	0	0	0	0	0	0	0	0	0	0	0	0	0
Paleothele	0	1	1	0	0	0	0	0	0	1	0	0	0	0	0	2	0	0	0	0	0	0	0	0	0	0	0	0	0
Phenopterum	0	1	1	0	0	0	0	0	0	1	0	0	0	0	0	2	0	0	0	0	0	0	0	0	0	0	0	0	0
Phlegethontia	1	1	0	1	1	1	0	1	1	0	1	1	0	0	1	4	1	0	1	1	0	0	1	0	0	1	0	0	1
Protorthopthère	0	1	1	0	0	0	0	0	0	1	0	0	0	0	0	2	0	0	0	0	0	0	0	0	0	0	0	0	0
Sauravus	1	0	0	1	1	0	0	1	1	0	0	0	0	0	1	3	1	0	0	0	0	0	1	0	0	0	0	0	0
Schramixerxes	0	1	1	0	1	0	0	0	0	1	0	1	0	1	0	3	1	0	0	0	0	0	0	0	1	0	0	0	0
Sottyella	0	1	1	0	0	0	0	0	0	1	0	0	0	0	0	2	0	0	0	0	0	0	0	0	0	0	0	0	0
Sottyxerxes	0	1	1	0	1	0	0	0	0	1	0	1	0	1	0	3	1	0	0	0	0	0	0	0	1	0	0	0	0
Actinopterygian	1	0	0	1	1	0	0	1	1	0	0	0	0	0	1	3	1	0	0	0	0	0	1	0	0	0	0	0	0
Amphibians (= Micromelerpeton)	1	0	0	1	1	0	0	1	1	0	0	0	0	0	1	3	1	0	0	0	0	0	1	0	0	0	0	0	0
Annelids (polycheat)	0	0	1	0	1	0	0	0	0	0	0	0	0	1	0	2	0	0	0	0	0	0	0	0	0	0	0	0	0
	12	31	31	6	13	3	4	6	8	28	1	5	0	6	6	93	13	2	1	1	0	2	6	0	3	1	0	0	1
	A	B	C	D	E	A+B	A+C	A+D	A+E	B+C	B+D	B+E	C+D	C+E	D+E			A+B+C	A+B+D	A+B+E	A+C+D	A+C+E	A+D+E	B+C+D	B+C+E	B+D+E	C+D+E	A+B+C+E	A+B+D+E
													correct		0s	0	correct				correct			correct			correct
number of taxa															1s	3
41						A	Biomineralized								2s	25
						B	Sclerotized								3s	12
						C	Cuticularized								4s	1
						D	Cellular tissues (exoskeletal)								5s	0	correct
						E	Cellular tissues (endoskeletal)								sum	41
															sum check	correct
						Intersections (Table 1)									Table 2				Conditional Probabilites (Table 3)
						Three tissue type genera			Two type genera			One tissue type genera			Average number of tissue types per genus				P(E|A)	0.666667
						ABC	2		AB	0		A	2		2.26829				P(E|B)	0.16129
						ABD	0		AC	0		B	1						P(E|C)	0.193548
						ABE	0		AD	0		C	0		Basic Probabilities				P(E|D)	1
						ACE	2		AE	0		D	0		P(A)	0.292683			P(A|E)	0.615385
						ADE	5		BC	23		E	0		P(B)	0.756098			P(B|E)	0.384615
						BCE	3		BD	0		sum	3		P(C)	0.756098			P(C|E)	0.461538
						BDE	0		BE	1					P(D)	0.146341			P(D|E)	0.461538
						sum	12		CE	1					P(E)	0.317073
									DE	0
									sum	25

## Sheet: Herefordshire
			Herefordshire
Taxa	A	B	C	D	E	A+B	A+C	A+D	A+E	B+C	B+D	B+E	C+D	C+E	D+E	types	>2	A+B+C	A+B+D	A+B+E	A+C+D	A+C+E	A+D+E	B+C+D	B+C+E	B+D+E	C+D+E	A+B+C+E	A+B+D+E
Acaenoplax	0	1	1	0	0	0	0	0	0	1	0	0	0	0	0	2	0	0	0	0	0	0	0	0	0	0	0	0	0
Aquilonifer	0	1	1	0	1	0	0	0	0	1	0	1	0	1	0	3	1	0	0	0	0	0	0	0	1	0	0	0	0
Bdellacoma	1	0	0	1	1	0	0	1	1	0	0	0	0	0	1	3	1	0	0	0	0	0	1	0	0	0	0	0	0
Bethia	1	1	1	0	1	1	1	0	1	1	0	1	0	1	0	4	1	1	0	1	0	1	0	0	1	0	0	1	0
Cascolus	0	1	1	0	0	0	0	0	0	1	0	0	0	0	0	2	0	0	0	0	0	0	0	0	0	0	0	0	0
Cinerocaris	0	1	1	0	1	0	0	0	0	1	0	1	0	1	0	3	1	0	0	0	0	0	0	0	1	0	0	0	0
Colymbosathon	1	0	1	0	1	0	1	0	1	0	0	0	0	1	0	3	1	0	0	0	0	1	0	0	0	0	0	0	0
Dalmanites	1	1	1	0	1	1	1	0	1	1	0	1	0	1	0	4	1	1	0	1	0	1	0	0	1	0	0	1	0
Dendroids	0	1	0	0	0	0	0	0	0	0	0	0	0	0	0	1	0	0	0	0	0	0	0	0	0	0	0	0	0
Dibasterium	0	1	1	0	0	0	0	0	0	1	0	0	0	0	0	2	0	0	0	0	0	0	0	0	0	0	0	0	0
Drakozoon	1	0	0	0	0	0	0	0	0	0	0	0	0	0	0	1	0	0	0	0	0	0	0	0	0	0	0	0	0
Enalikter	0	1	1	0	1	0	0	0	0	1	0	1	0	1	0	3	1	0	0	0	0	0	0	0	1	0	0	0	0
Haliestes	0	1	1	0	0	0	0	0	0	1	0	0	0	0	0	2	0	0	0	0	0	0	0	0	0	0	0	0	0
Heropyrgus	1	0	0	1	0	0	0	1	0	0	0	0	0	0	0	2	0	0	0	0	0	0	0	0	0	0	0	0	0
hydroid	0	0	0	1	0	0	0	0	0	0	0	0	0	0	0	1	0	0	0	0	0	0	0	0	0	0	0	0	0
Invavita	0	0	1	0	0	0	0	0	0	0	0	0	0	0	0	1	0	0	0	0	0	0	0	0	0	0	0	0	0
Kenostrychus	0	1	1	0	0	0	0	0	0	1	0	0	0	0	0	2	0	0	0	0	0	0	0	0	0	0	0	0	0
Kulindroplax	0	1	1	0	1	0	0	0	0	1	0	1	0	1	0	3	1	0	0	0	0	0	0	0	1	0	0	0	0
Nasunaris	1	0	1	0	1	0	1	0	1	0	0	0	0	1	0	3	1	0	0	0	0	1	0	0	0	0	0	0	0
Nautiloid	1	0	0	0	0	0	0	0	0	0	0	0	0	0	0	1	0	0	0	0	0	0	0	0	0	0	0	0	0
Nymphatelina	1	0	1	0	0	0	1	0	0	0	0	0	0	0	0	2	0	0	0	0	0	0	0	0	0	0	0	0	0
Offacolus	0	1	1	0	1	0	0	0	0	1	0	1	0	1	0	3	1	0	0	0	0	0	0	0	1	0	0	0	0
Pauline	1	0	1	0	1	0	1	0	1	0	0	0	0	1	0	3	1	0	0	0	0	1	0	0	0	0	0	0	0
Platyceras	1	0	0	1	1	0	0	1	1	0	0	0	0	0	1	3	1	0	0	0	0	0	1	0	0	0	0	0	0
Praectenodonta	1	0	0	0	1	0	0	0	1	0	0	0	0	0	0	2	0	0	0	0	0	0	0	0	0	0	0	0	0
Pterobranchs	0	1	0	0	0	0	0	0	0	0	0	0	0	0	0	1	0	0	0	0	0	0	0	0	0	0	0	0	0
Rhamphoverritor	1	0	1	0	0	0	1	0	0	0	0	0	0	0	0	2	0	0	0	0	0	0	0	0	0	0	0	0	0
Sollasina	1	0	0	1	1	0	0	1	1	0	0	0	0	0	1	3	1	0	0	0	0	0	1	0	0	0	0	0	0
Spiricopia	1	0	1	0	1	0	1	0	1	0	0	0	0	1	0	3	1	0	0	0	0	1	0	0	0	0	0	0	0
Tanazios	0	1	1	0	1	0	0	0	0	1	0	1	0	1	0	3	1	0	0	0	0	0	0	0	1	0	0	0	0
Thanahita	0	1	1	0	1	0	0	0	0	1	0	1	0	1	0	3	1	0	0	0	0	0	0	0	1	0	0	0	0
Topinocalymene	1	0	0	0	0	0	0	0	0	0	0	0	0	0	0	1	0	0	0	0	0	0	0	0	0	0	0	0	0
Xylokorys	0	1	1	0	1	0	0	0	0	1	0	1	0	1	0	3	1	0	0	0	0	0	0	0	1	0	0	0	0
	16	17	22	5	18	2	8	4	10	15	0	10	0	14	3	78	17	2	0	2	0	6	3	0	10	0	0	2	0
	A	B	C	D	E	A+B	A+C	A+D	A+E	B+C	B+D	B+E	C+D	C+E	D+E			A+B+C	A+B+D	A+B+E	A+C+D	A+C+E	A+D+E	B+C+D	B+C+E	B+D+E	C+D+E	A+B+C+E	A+B+D+E
													correct		0s	0	correct				correct			correct			correct
number of taxa															1s	7
33						A	Biomineralized								2s	9
						B	Sclerotized								3s	15
						C	Cuticularized								4s	2
						D	Cellular tissues (exoskeletal)								5s	0	correct
						E	Cellular tissues (endoskeletal)								sum	33
															sum check	correct
						Intersections (Table 1)									Table 2				Conditional Probabilites (Table 3)
						Three tissue type genera			Two type genera			One tissue type genera			Average number of tissue types per genus				P(E|A)	0.625
						ABC	0		AB	0		A	3		2.36364				P(E|B)	0.588235
						ABD	0		AC	2		B	2						P(E|C)	0.636364
						ABE	0		AD	1		C	1		Basic Probabilities				P(E|D)	0.6
						ACE	4		AE	1		D	1		P(A)	0.484848			P(A|E)	0.555556
						ADE	3		BC	5		E	0		P(B)	0.515152			P(B|E)	0.555556
						BCE	8		BD	0		sum	7		P(C)	0.666667			P(C|E)	0.777778
						BDE	0		BE	0					P(D)	0.151515			P(D|E)	0.166667
						sum	15		CE	0					P(E)	0.545455
									DE	0
									sum	9
